# Supplementary material for: MDGAs are fast-diffusing molecules that delay excitatory synapse development by altering neuroligin behavior
Source: eLife. 2022 May 9;11:e75233. doi: 10.7554/eLife.75233 (PMC9084894; doi:10.7554/eLife.75233)
Supplement: Figure 1—figure supplement 1—source data 7. [file elife-75233-fig1-figsupp1-data7.zip]

Archive with 2 entries (2 files):
- Figure 1 ΓÇô figure supplement 1 ΓÇô source data 7.tif
- __MACOSX/._Figure 1 ΓÇô figure supplement 1 ΓÇô source data 7.tif
